# Supplementary material for: A Three-Arm, Tiered Comparability Strategy Bridging Post-Approval Process Changes for an Omalizumab Biosimilar (CMAB007)
Source: Pharmaceuticals (Basel). 2026 May 2;19(5):724. doi: 10.3390/ph19050724 (PMC13209631; doi:10.3390/ph19050724)
Supplement: Supplementary file 1 [file pharmaceuticals-19-00724-s001.zip]

Archive with 1 entries (1 files):
- pharmaceuticals-4221418-supplementary.pdf
